# Supplementary material for: MAGI2 Gene Region and Celiac Disease
Source: Front Nutr. 2019 Dec 19;6:187. doi: 10.3389/fnut.2019.00187 (PMC6930898; doi:10.3389/fnut.2019.00187)
Supplement: Supplementary file 1 [file Data_Sheet_1.ZIP]

Archive with 4 entries (3 files):
- Supplementary material/Figures/
- Supplementary material/Figures/Figure S1 .jpg
- Supplementary material/Figures/Figure S2.jpg
- Supplementary material/Supplementary_Material.docx
